# Supplementary material for: FABP5 Inhibition against PTEN-Mutant Therapy Resistant Prostate Cancer
Source: Cancers (Basel). 2023 Dec 21;16(1):60. doi: 10.3390/cancers16010060 (PMC10871093; doi:10.3390/cancers16010060)
Supplement: Supplementary file 1 [file cancers-16-00060-s001.zip]

Archive with 1 entries (1 files):
- cancers-2673421-supplementary.pdf
